# Supplementary material for: Molecular characterization, clinical relevance and immune feature of m7G regulator genes across 33 cancer types
Source: Front Genet. 2022 Aug 25;13:981567. doi: 10.3389/fgene.2022.981567 (PMC9453236; doi:10.3389/fgene.2022.981567)
Supplement: Supplementary file 7 [file Table1.XLSX]

## Sheet: Sheet1
List of m7G RNA modification-related regulator genes
Genesymbol	Entrez Gene ID	Description
METTL1	4234	Methyltransferase 1
WDR4	10785	WD Repeat Domain 4
NSUN2	54888	NOP2/Sun RNA Methyltransferase 2
DCP2	167227	Decapping MRNA 2
DCPS	28960	Decapping Enzyme, Scavenger
NUDT10	170685	Nudix Hydrolase 10
NUDT11	55190	Nudix Hydrolase 11
NUDT16	131870	Nudix Hydrolase 16
NUDT3	11165	Nudix Hydrolase 3
NUDT4	11163	Nudix Hydrolase 4
NUDT4B	440672	Nudix Hydrolase 4B
AGO2	27161	Argonaute RISC Catalytic Component 2
CYFIP1	23191	Cytoplasmic FMR1 Interacting Protein 1
EIF4E	1977	Eukaryotic Translation Initiation Factor 4E
EIF4E1B	253314	Eukaryotic Translation Initiation Factor 4E Family Member 1B
EIF4E2	9470	Eukaryotic Translation Initiation Factor 4E Family Member 2
EIF4E3	317649	Eukaryotic Translation Initiation Factor 4E Family Member 3
GEMIN5	25929	Gem Nuclear Organelle Associated Protein 5
LARP1	23367	La Ribonucleoprotein 1
NCBP1	4686	Nuclear Cap Binding Protein Subunit 1
NCBP2	22916	Nuclear Cap Binding Protein Subunit 2
NCBP3	55421	Nuclear Cap Binding Protein Subunit 3
EIF3D	8664	Eukaryotic Translation Initiation Factor 3 Subunit D
EIF4A1	1973	Eukaryotic Translation Initiation Factor 4A1
EIF4G3	8672	Eukaryotic Translation Initiation Factor 4 Gamma 3
IFIT5	24138	Interferon Induced Protein With Tetratricopeptide Repeats 5
LSM1	27257	LSM1 Homolog
NCBP2L	392517	Nuclear Cap Binding Protein Subunit 2 Like
SNUPN	10073	Snurportin 1
